# Supplementary material for: Reconstitution of Functional Integrin αIIbβ3 and Its Activation in Plasma Membrane-Mimetic Lipid Environments
Source: Membranes (Basel). 2021 Jun 30;11(7):499. doi: 10.3390/membranes11070499 (PMC8304682; doi:10.3390/membranes11070499)
Supplement: Supplementary file 1 [file membranes-11-00499-s001.zip]

Archive with 1 entries (1 files):
- membranes-1272705-supplementary.pdf
